# Supplementary material for: Genetic, epigenetic, and environmental factors controlling oxytocin receptor gene expression
Source: Clin Epigenetics. 2021 Jan 30;13:23. doi: 10.1186/s13148-021-01017-5 (PMC7847178; doi:10.1186/s13148-021-01017-5)
Supplement: Supplementary file 2 — Additional file 2. Primers and PCR conditions for DNA methylation analysis and RT-PCR. [file 13148_2021_1017_MOESM2_ESM.xlsx]

## Sheet: Sheet1
PCR Primers and conditions for DNA methylation and SNP analysis
Region of interest	Primer Names	PCR primers	PCR conditions	Pyrosequencing primer	CpG Sites captured
MT2	KLW201_F	5’-GTAGTTTTGTATTGTGGGAAAGT-3’	Step 1: 95°C/15 min, 1 cycle	KLW201_S1: 5’-TTGGTTATAGTTTTTTTTTTGTTTT-3’	1, 2
	TSL201_R	5’-[biotin]CCAACAACCTCAAAACTCTACT-3’	Step 2: 94°C/30s, 58.6°C/30s, 72°C/30s, 45 cycles	KLW201_S2: 5’-GTTATAGATTAGAGGATTGTAAAGA-3’	3-8
			Step 3: 72°C/10 min, 1 cycle	KLW201_S3: 5’-TGGAGTAGGTAGTTTTTTTATTTTG-3’	9-11
			Step 4: 4°C hold	KLW201_S4: 5’-AGAGTTAGAGTATTTTTGAGGTTA-3’	12-14
				KLW201_S5: 5’-AGGTTTTTTTTAGGTGG-3’	15, 16
				KLW201_S6: 5’-GATGGTTAGTTAGTATTAGTG-3’	17, 18
				TSL201_S1: 5’-GAGGGAAGGTTTTGGAGTTTTTTATAT-3’	-934_1, -934_2, -924
				TSL201_S2: 5’-AGGGATTGAAAAGTGA-3’	-901, 23, 24
Exon 3	KLW301_F	5’-GAGGTGGAGGTGTTGTGTTTTATTTTGT-3’	Step 1: 95°C/15 min, 1 cycle	KLW301_S1: 5’-TTTTTTTTTATGAAGTATTTGAGTA-3’	1, 2
Section 1	KLW301_R	5’-[biotin]ACCAAACAACCCAACCATATC-3’	Step 2: 94°C/30s, 58°C/30s, 72°C/30s, 45 cycles
			Step 3: 72°C/10 min, 1 cycle
			Step 4: 4°C hold
Exon 3	KLW302_F	5’-AGGTGTTTTAGTAGTTGTTGTGGGATATT-3’	Step 1: 95°C/15 min, 1 cycle	KLW302_S2: 5’-GTTGTTGTGGGATATTATTTT -3’	3-6
Section 2-4	KLW302_R	5’- [biotin]CATAAACCTTAAATCCCCAAAACTAAA-3’	Step 2: 94°C/30s, 63°C/30s, 72°C/30s, 45 cycles	KLW302_S3: 5’-TTTGTAGGTGGTGGG-3’	7-10
			Step 3: 72°C/10 min, 1 cycle	KLW302_S4: 5’-GTTGTTTGGTTATTTGTTAGT-3’	11-19
			Step 4: 4°C hold
Exon 3	KLW305_F	5’-TATGGTTGGGTTGTTTGGTGGTTA-3’	Step 1: 95°C/15 min, 1 cycle	KLW305_S5: 5’-GTTGTTTGGTGGTTAG-3’	20-26
Section 5	KLW305_R	5’-[biotin]CATAAACCTTAAATCCCCAAAACTAAA-3’	Step 2: 94°C/30s, 57°C/30s, 72°C/30s, 45 cycles
			Step 3: 72°C/10 min, 1 cycle
			Step 4: 4°C hold
Exon 3	KLW306_F	5’-ATTTAGTTTTGGGGATTTAAGGTTTA-3’	Step 1: 95°C/15 min, 1 cycle	KLW306_S6: 5’-GGGGATTTAAGGTTTATG-3’	27-30
Sections 6-8	KLW306_R	5’-[biotin]ACCAATACAATAATAAAAATCATCTTCACT-3’	Step 2: 94°C/30s, 57°C/30s, 72°C/30s, 45 cycles	KLW306_S7: 5’-AGTTTTAAGATTTGGTAGAAT-3’	31-36
			Step 3: 72°C/10 min, 1 cycle	KLW306_S8: 5’-GAGGGGATTGAGGGA-3’	37-42
			Step 4: 4°C hold
KLW1	KLW325_F	5’- TGTTCGCTTCCACCTACCTG-3’	Step 1: 95°C/15 min, 1 cycle	KLW325_S1: 5’-TTTCTCACTGCGCGA-3’
	KLW325_R	5’- [biotin]ATGAGCTTGACGCTACTGACTC-3’	Step 2: 94°C/30s, 63°C/30s, 72°C/30s, 45 cycles
			Step 3: 72°C/10 min, 1 cycle
			Step 4: 4°C hold
KLW2	KLW333_F	5’- GGACCCAAGGCCTATGTCA-3’	Step 1: 95°C/15 min, 1 cycle	KLW333_S1: 5’-TCAAGATCTGGCAGAAC-3’
	KLW333_R	5’- [biotin]ATGAGCTTGACGCTACTGACTCG-3’	Step 2: 94°C/30s, 58°C/30s, 72°C/30s, 45 cycles
			Step 3: 72°C/10 min, 1 cycle
			Step 4: 4°C hold

## Sheet: Sheet2
RT-PCR primers and conditions
Gene	Primers	PCR conditions	Efficiency
Oxtr main transcript	F (TSL401_F): 5′-GCCTTTCTTCTTCGTGCAGATG-3′	Step 1: 95°C/10 min, 1 cycle	E: 99.7%
	R (TSL401_R): 5′-ATGTAGATCCAGGGGTTGCAG-3′	Step 2: 95°C/15s, 63.4°C/60s, 35 cycles	R2: 0.993
Oxtr alternative transcript	F (JSD_201_F): 5’-TTTTTGCTTTCCCAATGTGC-3’	Step 1: 95°C/10 min, 1 cycle	E: 100.3%
	R (JSD_201_R): 5’-CCGTGAACAGCATGTAGATCCA-3’	Step 2: 95°C/15s, 59.5°C/60s, 35 cycles	R2: 0.971
Pgk1	F (TSL402_F): 5′-TTGCCCGTTGACTTTGTCAC-3′	Step 1: 95°C/10 min, 1 cycle	E: 93.5%
	R (TSL402_R): 5′-GCCACAGCCTCAGCATATTTC-3′	Step 2: 95°C/15s, 65.3°C/60s, 35 cycles	R2: 0.998
